# Supplementary material for: Temporal Changes in Extracellular Vesicle Hemostatic Protein Composition Predict Favourable Left Ventricular Remodeling after Acute Myocardial Infarction
Source: Int J Mol Sci. 2022 Dec 25;24(1):327. doi: 10.3390/ijms24010327 (PMC9820565; doi:10.3390/ijms24010327)
Supplement: Supplementary file 1 [file ijms-24-00327-s001.zip]

Archive with 1 entries (1 files):
- ijms-2049033-supplementary.pdf
